# Supplementary material for: A Novel Technique for Transvaginal Retrieval of Enlarged Pelvic Viscera during Minimally Invasive Surgery
Source: Minim Invasive Surg. 2012 Jun 28;2012:454120. doi: 10.1155/2012/454120 (PMC3395334; doi:10.1155/2012/454120)
Supplement: Supplementary file 1 — Supplementary Material: includes three video clips (1, 2, and 3) demonstrating the novel surgical technique during minimally invasive surgery. Video clip 1 is a routine laparoscopic hysterectomy and bilateral salpingoopherectomy with removal of the pelvic viscera using the retrieval system. Video clip 2 and 3 demonstrate the removal of a hysterectomy specimen and removal of pelvic lymph node dissection using the modified McCartney technique. [file 454120.f1.zip]

Archive with 4 entries (3 files):
- 454120.f1/
- 454120.f1/Wyman Video Clip 1.m4v
- 454120.f1/Wyman Video Clip 2.mpg
- 454120.f1/Wyman Video Clip 3.mpg
